# Supplementary material for: Short-Term and Long-Term Carcinogenic Effects of Food Contaminants (4-Hydroxynonenal and Pesticides) on Colorectal Human Cells: Involvement of Genotoxic and Non-Genomic Mechanisms
Source: Cancers (Basel). 2021 Aug 27;13(17):4337. doi: 10.3390/cancers13174337 (PMC8431687; doi:10.3390/cancers13174337)
Supplement: Supplementary file 1 [file cancers-13-04337-s001.zip]

Archive with 1 entries (1 files):
- cancers-1307501-supplementary.pdf
